# Supplementary material for: Structural and functional rescue of cones carrying the most common cone opsin C203R missense mutation
Source: JCI Insight. 2024 Jan 23;9(2):e172834. doi: 10.1172/jci.insight.172834 (PMC10906232; doi:10.1172/jci.insight.172834)
Supplement: Supporting data values [file jciinsight-9-172834-s074.xlsx]

## Sheet: Fig 1A
		b-wave maximum amplitude
		WT											Opn1mwC198R/C198R											Opn1mw+/C198R							Opn1mwC198ROpn1sw-/-
M-cone		144	108	129	179	135	136	100	135	196	110		8	0	9	5	9	5	0	7	6	9		115	119	93	175	45	99		4.285	3.73742	5.76	3.25922	4.35167	5.70777
S-cone		139	110	119	214	137	125	93	150	222	112		106	156	172	127	157	106	76	111	176	158		148	242	144	227	113	176		9.843	2.63024	8.02327
Photopic (white)		110	89	85	124	92	129	90	83	112	112		28	21	22	59	55	38						39	58	70	43	65	73		7.752	7.69909	4.8956	6.49	9.74717	5.11223

## Sheet: Fig 1E
	P5				P15				P30
Opn1mw mRNA levels (relative to WT)	0.95	0.93	0.94	0.92	0.55	0.62	0.63	0.52	0.54	0.7	0.47	0.54

## Sheet: Fig 2C
Number of viable cones / 0.01mm2 retina
WT		Opn1mwC198ROpn1sw-/-
12m		1m		3m		6m		9m		12m
Dorsal	Ventral	Dorsal	Ventral	Dorsal	Ventral	Dorsal	Ventral	Dorsal	Ventral	Dorsal	Ventral
96	94	158	169	73	133	39	69	38	91	50	60
100	126	103	114	77	146	52	54	43	48	34	37
110	133	116	176	118	87	50	83	47	44	35	51
103	129	110	159	129	70	44	94	36	44	32	40
106	132	146	138	82	92	51	89	50	41	34	32
99	129	127	127	96	96	56	64	48	73	30	38
125	150	139	148	106	120	57	47	50	55	31	41
129	142	118	103	98	84	53	59	53	45	34	41
122	156	146	153	80		56	102	55	61	33	45
96	133	103	139	126		40	82	55	49	42	45
126	142	90	145	94		36	46	70	61	42	42
112	155	136	111	93		67	48	85	135	43	37
		162	169	105		70	60	87	92	40	60
		157	110	96		40	150	87	75	41	44
		128	118			47	151	75	78	46	36
		104	122			72	73	63	99	47	34
		139	106			35	55	54	84	47	74
		122				59	44		133	34	53
		123				51				38	42
						52				46	52
						45				53	51
						52				50	52
										53	73
										42	58
										42	50
										38	51
										55	51
										30	60
										45	56
										38	51
										44	40
										51	48
										59	43
										46	43
										47	61
										51	60
										49	60
										37	46
										55	57
										54	74
										54	60
										56	53

## Sheet: Fig 3A
	Amplitude (μV)
Time (ms)	1M+4M	1M+1M	WT	untreated
0	0	0	0	0
1	-1.12707	-0.229415	-2.62496	-1.8722
2	-1.57627	-1.38979	-0.625955	-2.47862
3	0.142575	-1.76568	4.19	-1.40528
4	0.888162	-1.92037	6.45993	-1.79468
5	0.873589	-1.5363	5.37402	-1.1486
6	0.692274	-2.42205	6.16166	-0.745112
7	1.1325	-2.81703	5.12652	0.0070458
8	-0.295791	-4.08036	1.18183	0.232481
9	-1.21145	-5.12341	-4.83117	0.36456
10	-3.30244	-6.95855	-10.6346	-0.0016846
11	-5.92522	-9.18215	-16.0454	-0.793
12	-8.18268	-11.6039	-20.1927	-0.593324
13	-8.47072	-12.8454	-24.289	-0.128854
14	-7.67403	-13.6401	-25.7454	0.750189
15	-6.95676	-13.4984	-25.4376	0.360633
16	-7.0446	-12.1894	-24.1693	-0.852093
17	-6.09001	-12.0479	-20.6961	-1.57644
18	-4.26259	-10.7182	-18.7287	-0.670724
19	-2.07658	-9.06766	-14.1465	0.406768
20	-1.28122	-6.6289	-12.4109	-0.53896
21	-0.607658	-4.7566	-10.3987	-1.01112
22	0.24577	-2.88535	-8.23247	-2.24229
23	6.10038	0.635528	-0.943453	-0.462657
24	14.991	6.10257	12.8163	-0.147018
25	25.8538	12.1095	35.191	-1.0291
26	36.3557	18.6315	59.7411	-0.779
27	44.1688	23.6179	77.2257	-1.49809
28	49.2134	28.5664	88.711	0.134383
29	50.8551	31.3236	94.2248	2.52598
30	47.6451	33.8489	92.3188	2.98457
31	42.0692	34.3529	88.8149	1.81244
32	35.4674	33.7745	82.5958	-0.222205
33	31.2599	32.1013	75.5681	-0.232194
34	27.8562	29.9521	69.2308	0.238553
35	23.459	27.8705	58.2139	0.380268
36	19.0999	24.5373	46.347	0.48702
37	14.0692	22.7896	35.2877	0.143869
38	11.9712	24.0579	30.1234	0.987681
39	11.5131	28.1827	34.2955	1.36651
40	14.2311	33.7913	47.7822	1.19429
41	20.1118	40.4498	69.3933	-0.44383
42	28.2877	47.3317	93.9235	-1.60553
43	41.389	53.9128	115.385	-1.58898
44	55.3883	58.7994	124.874	-0.568161
45	66.3296	61.8688	125.891	-0.473231
46	70.9508	61.4066	119.706	-1.30507
47	68.2832	58.0479	109.999	-2.16135
48	63.3854	56.4113	97.1586	-0.400709
49	58.0925	53.6984	87.7194	0.0099191
50	51.2809	50.7525	76.2924	0.85695
51	44.4183	45.5529	67.766	1.34773
52	36.6673	40.186	57.5207	0.196641
53	31.7112	37.0675	47.5759	1.40239
54	27.8742	35.0342	38.6704	2.4208
55	23.9475	32.9444	30.9159	2.81923
56	19.3183	32.4828	23.6385	1.54217
57	13.9104	31.9349	21.4231	0.796847
58	11.1195	35.1031	21.0727	0.807013
59	9.25408	37.4829	27.7391	0.835196
60	6.96624	39.1386	39.4463	0.825425
61	5.55723	39.3298	53.1499	-0.135718
62	4.29176	39.0941	65.7075	-1.2866
63	6.86642	39.2887	76.7304	-1.18691
64	10.3923	37.7565	82.2772	-0.776
65	14.5982	34.9636	83.9404	-0.237042
66	18.6398	31.7378	80.699	-0.374542
67	22.015	27.6464	75.7648	-2.00077
68	24.44	24.6356	69.8295	-1.72166
69	26.5575	21.2656	61.9719	-1.1116
70	27.2012	18.1823	55.8607	-1.29731
71	25.6219	16.5033	47.3724	-0.585569
72	21.9309	14.3036	41.9155	-2.47615
73	19.1966	11.3326	36.9483	-1.74383
74	16.9873	8.44444	30.8494	-1.39822
75	13.759	6.89287	26.8397	-0.783
76	9.93997	5.96894	21.7354	-1.2881
77	6.41328	3.9887	17.5698	-1.97829
78	4.48377	2.50936	12.7764	-2.38081
79	3.5365	1.95644	9.20824	-1.49538
80	2.56429	1.24516	6.9087	-1.05262
81	1.56933	0.364662	3.88118	-0.685468
82	-0.279702	-0.469552	2.83164	-1.81928
83	-0.377853	0.175027	2.22931	-2.82107
84	1.1	0.141818	3.05642	-2.07822
85	2.83829	-0.045528	3.09157	-1.13014
86	1.94629	-0.694012	4.05824	-1.51812
87	1.59914	-1.51576	2.98932	-2.04192
88	1.35164	-3.12676	3.11809	-2.56522
89	2.0423	-3.45174	3.1531	-1.96266
90	2.04982	-4.0317	2.49793	-0.996895
91	1.57217	-4.06897	0.087367	-1.27809
92	-0.003866	-5.38	-4.54455	-2.5278
93	-1.25841	-6.91688	-3.93209	-2.17458
94	-1.28227	-7.66902	-6.23995	-1.62284
95	-0.812057	-8.87346	-5.48096	-0.412808
96	-1.52653	-9.73071	-7.10614	-1.47621
97	-2.66462	-11.6723	-9.599	-2.68503
98	-4.17918	-13.2774	-9.12215	-3.03079
99	-2.88042	-12.9603	-8.84586	-2.00119
100	-1.80567	-12.6544	-6.84307	-1.11943
101	-1.30001	-13.2416	-6.37956	-2.13515
102	-1.55688	-13.5399	-4.94975	-2.40899
103	-2.37655	-14.3102	-4.20925	-3.47901
104	-1.99161	-14.8021	-3.1986	-2.54387
105	-0.927072	-15.4759	-2.41015	-1.24057
106	-1.85809	-16.1833	-3.02856	-1.26801
107	-3.21886	-17.3491	-4.33531	-1.56505
108	-5.12327	-18.351	-6.07324	-2.59955
109	-5.17178	-18.3503	-7.16629	-2.43911
110	-5.14002	-18.2447	-9.68435	-1.87951
111	-6.57652	-18.881	-10.8113	-2.05877
112	-7.4747	-19.0959	-11.7616	-2.08789
113	-9.29282	-19.3107	-13.7906	-3.11291
114	-8.62772	-18.7195	-14.0955	-2.1365
115	-7.32685	-18.8335	-14.5965	-1.42073
116	-7.12614	-17.9064	-13.3169	-1.39044
117	-7.10844	-16.7922	-13.8025	-2.06837
118	-7.9437	-16.452	-15.4099	-3.59863
119	-6.71049	-16.0681	-13.5571	-1.76307
120	-5.65526	-17.168	-12.4737	-0.610995
121	-5.67459	-16.514	-12.7509	-0.868
122	-6.28341	-17.0349	-13.8719	-1.22931
123	-7.67222	-17.7711	-15.141	-2.00625
124	-6.41569	-17.4057	-14.4448	-1.28422
125	-6.10746	-16.7168	-15.69	-0.856
126	-7.11607	-17.2324	-16.69	-0.906
127	-8.16501	-19.1106	-19.2498	-1.14027
128	-9.98811	-19.8226	-19.4273	-2.05382
129	-9.09723	-20.0422	-19.8503	-0.963344
130	-7.8588	-18.5691	-18.6036	-0.493939
131	-7.96181	-19.327	-18.7151	-0.334543
132	-8.57959	-20.1473	-19.6351	-0.873
133	-9.28066	-20.2509	-18.7785	-2.24239
134	-7.72884	-18.1866	-18.1675	-1.53167
135	-6.92903	-16.7269	-16.6957	-0.680447
136	-6.62056	-17.647	-16.7633	-0.787
137	-6.98947	-19.59	-16.6692	-0.518194
138	-7.98555	-20.7034	-16.0895	-1.55268
139	-7.96521	-19.2836	-16.0191	-1.17988
140	-7.46536	-18.2386	-16.3532	-0.0045853
141	-7.6973	-19.863	-16.0448	0.156258
142	-8.3224	-20.189	-17.3791	0.17933
143	-9.9257	-21.048	-19.3266	-1.08184
144	-9.63334	-21.5499	-18.4182	-0.590389
145	-9.46027	-21.2953	-16.8469	-0.0709824
146	-9.58308	-20.5511	-15.5417	0.101076
147	-9.50693	-20.2362	-13.9054	-0.349654
148	-10.9428	-20.5144	-11.4403	-1.70366
149	-9.96412	-21.0147	-9.43875	-0.514658
150	-8.32156	-20.0114	-6.39867	0.0938351
151	-8.02391	-17.7936	-5.32159	0.687352
152	-7.83605	-16.1288	-4.91978	0.558105
153	-8.62261	-16.8104	-6.19551	-0.712511
154	-8.06943	-16.8063	-4.04231	-0.635129
155	-7.01392	-16.637	-4.43738	-0.0268743
156	-5.8341	-16.6453	-6.64133	0.676254
157	-6.17894	-16.9571	-7.79263	0.635347
158	-7.83664	-17.8503	-10.9392	-0.427481
159	-7.84084	-17.6693	-13.7003	0.219619
160	-7.74552	-17.2157	-14.1108	0.970067
161	-7.08105	-17.4917	-15.7425	1.87792
162	-7.87687	-19.7818	-18.2614	1.03753
163	-9.41504	-19.9242	-18.7018	0.475181
164	-9.29742	-18.5383	-18.5331	0.784388
165	-8.53717	-18.2923	-16.9669	0.987496
166	-7.54788	-18.7113	-15.3747	2.04738
167	-7.40083	-19.0571	-13.4711	1.11147
168	-8.1931	-19.1766	-13.7085	0.217869
169	-7.39882	-17.7469	-11.4782	0.597824
170	-6.91802	-17.435	-8.762	0.915189
171	-5.71156	-18.1361	-6.54372	1.58873
172	-6.01752	-18.9205	-5.9789	1.19618
173	-7.54569	-19.865	-5.46539	0.585768
174	-8.11941	-20.6474	-5.60676	-0.0876511
175	-7.61957	-20.2243	-6.20664	1.28336
176	-7.0588	-20.4355	-7.84637	1.71268
177	-8.31281	-20.5289	-9.29053	1.16232
178	-8.99421	-20.4228	-9.64961	0.89747
179	-9.66009	-19.6871	-10.0388	0.534696
180	-8.78725	-19.7793	-10.4658	1.71726
181	-8.19534	-20.1964	-10.6087	2.20578
182	-8.85189	-18.6982	-8.80025	1.63591
183	-8.89533	-18.3235	-8.64393	1.13263
184	-9.02268	-18.0053	-9.66892	-0.186854
185	-7.31739	-16.5477	-7.93583	1.2014
186	-6.10843	-15.4788	-7.80918	2.32108
187	-6.30106	-14.6528	-6.2339	1.92817
188	-7.45562	-14.6821	-6.25793	1.52571
189	-8.36492	-15.0671	-8.34034	0.908557
190	-7.08481	-15.3663	-8.53968	1.72315
191	-6.39455	-15.3528	-9.43755	2.90483
192	-7.4392	-14.7127	-10.0725	2.32498
193	-8.83418	-15.0109	-11.4471	1.56946
194	-10.7133	-15.2372	-13.6215	0.950439
195	-10.1734	-15.214	-15.2556	1.54614
196	-8.89176	-14.7621	-13.8286	2.16206
197	-9.00344	-14.9848	-15.0352	1.60822
198	-9.37116	-14.9775	-14.4377	1.0592
199	-10.0804	-14.6978	-11.6146	0.155849
200	-8.94015	-14.8613	-9.34184	1.25717
201	-7.41349	-13.3517	-9.13843	1.78829
202	-7.83479	-12.9109	-6.67586	1.23858
203	-7.99378	-12.4557	-6.33012	0.31187
204	-8.84741	-12.9862	-8.13019	-0.406961
205	-8.30034	-12.5022	-6.71695	0.179473
206	-6.79166	-12.518	-6.59443	0.603018
207	-7.43909	-13.0761	-7.79049	0.735591
208	-8.52604	-13.6092	-10.7012	0.519615
209	-10.3609	-15.0032	-12.3164	-1.29881
210	-10.0016	-15.2335	-13.3932	-0.3037
211	-9.77947	-15.8526	-13.3716	0.854482
212	-9.39509	-15.4543	-14.6157	0.541355
213	-9.26999	-15.3674	-16.9699	0.0569699
214	-10.262	-14.7808	-16.8958	-0.894
215	-8.85144	-14.122	-16.6029	-0.263712
216	-7.98178	-12.6309	-14.516	0.577681
217	-7.4783	-12.3569	-14.495	0.70819
218	-7.85967	-11.5677	-14.6549	0.17327
219	-8.69068	-11.1113	-14.6094	-0.741289
220	-7.47327	-10.4061	-13.8048	-0.4752
221	-6.42024	-10.6322	-13.2033	0.378867
222	-6.43464	-10.2695	-13.7007	0.393035
223	-6.77144	-10.1935	-15.3242	-0.555635
224	-8.9313	-10.5162	-17.452	-1.70952
225	-8.46801	-11.4928	-16.7152	-0.922
226	-7.39475	-11.7904	-18.4847	-0.570064
227	-7.46504	-13.3937	-19.3078	0.106558
228	-8.21369	-13.2216	-20.6158	-0.48973
229	-9.09567	-13.745	-20.9405	-2.35401
230	-8.3185	-12.6406	-20.3052	-1.7354
231	-7.3288	-11.6824	-19.444	-1.11688
232	-7.0167	-11.0376	-19.9419	-0.271226
233	-7.27782	-10.3253	-16.6665	-0.294828
234	-8.34948	-10.6706	-15.6327	-2.32172
235	-7.67627	-10.9156	-14.188	-1.1148
236	-6.09563	-9.4372	-11.1856	-0.0567998
237	-5.12496	-8.30621	-9.85616	0.0741706
238	-5.73217	-7.22338	-10.7307	-0.334187
239	-6.85016	-8.13601	-10.2498	-1.96184
240	-7.04687	-7.76946	-10.5985	-1.29359
241	-6.37986	-8.24413	-11.2273	-0.285419
242	-5.98789	-9.33935	-12.3281	0.320422
243	-6.58393	-9.1189	-12.6795	-0.375225
244	-8.34347	-8.62139	-14.9867	-0.979043
245	-8.15724	-8.16722	-15.7959	-1.58727
246	-6.92593	-8.81605	-14.9175	-1.11183
247	-6.24704	-8.24553	-13.6701	-0.392228
248	-7.09711	-8.06389	-12.6839	-0.98813
249	-8.14857	-8.49168	-11.8432	-2.06059
250	-7.07806	-6.58171	-9.33826	-1.24505
251	-5.85825	-5.17611	-8.60587	-0.733008
252	-4.48162	-4.17964	-5.03585	-0.196998
253	-4.61046	-4.72379	-5.02749	-0.462785
254	-5.38424	-5.53905	-4.18076	-1.31879
255	-5.15925	-4.50986	-4.6835	-1.39877
256	-4.06014	-4.17064	-4.7006	-1.04074
257	-3.52316	-4.32135	-5.28685	-0.344913
258	-3.58816	-5.9246	-8.29051	-0.740402
259	-5.25549	-8.12721	-9.2256	-2.12069
260	-5.72234	-7.66807	-11.0888	-2.3437
261	-5.00457	-6.44044	-10.9725	-1.4977
262	-4.33053	-6.16153	-12.7014	-1.50994
263	-5.15673	-7.32074	-12.0244	-1.55966
264	-5.68119	-8.03262	-14.4908	-2.5556
265	-6.18605	-7.95967	-13.8926	-2.07264
266	-4.98287	-6.11518	-13.6775	-1.56296
267	-3.77954	-4.82284	-12.371	-1.00764
268	-3.64301	-4.38981	-12.2803	-1.47326
269	-3.64764	-4.02348	-12.9153	-2.06777
270	-3.26536	-5.65996	-11.4257	-1.72392
271	-1.8552	-4.87067	-11.0566	-0.915
272	-1.01409	-3.38372	-10.8087	-0.353709
273	-1.32766	-3.24094	-11.9787	-0.874
274	-2.4926	-4.7403	-12.4876	-1.50181
275	-3.68255	-6.27311	-14.7713	-2.04412
276	-2.89071	-6.17871	-15.903	-1.31899
277	-2.39825	-6.87402	-16.2279	-0.709317
278	-3.04203	-7.8829	-18.0715	-0.948
279	-3.71311	-8.96062	-19.703	-1.68265
280	-4.72526	-8.82411	-21.0234	-2.03365
281	-3.9462	-7.88419	-19.356	-1.24111
282	-2.36468	-6.78193	-17.853	-0.582618
283	-2.11581	-7.82227	-17.6567	-0.877
284	-2.26646	-7.24543	-15.911	-1.42182
285	-2.71699	-6.34181	-15.323	-2.36038
286	-1.66917	-5.03161	-12.7179	-2.00502
287	-1.11384	-5.59058	-10.2005	-1.64371
288	-1.1236	-4.91876	-10.5703	-1.17596
289	-1.8751	-4.17012	-12.7033	-1.62705
290	-2.93581	-4.6737	-12.6027	-2.53108
291	-2.2237	-4.44435	-12.6478	-2.24405
292	-1.02098	-6.08268	-13.7185	-1.1538
293	-1.84738	-6.79961	-14.3788	-1.38956
294	-2.54429	-7.28484	-16.5094	-1.67788
295	-4.28643	-7.14922	-17.825	-2.56657
296	-3.55366	-6.99421	-15.2213	-1.85017
297	-2.31121	-6.29118	-14.4105	-1.35168
298	-1.86912	-6.63262	-14.0995	-1.33464
299	-2.26087	-6.65258	-11.4225	-1.85933
300	-3.76206	-6.21551	-11.9494	-2.63513
301	-2.75119	-4.94389	-9.20638	-1.83527
302	-0.602627	-4.10856	-7.58134	-1.31959
303	-0.264594	-4.20863	-6.23423	-1.09121
304	-0.728414	-4.63143	-5.07401	-1.8402
305	-2.5926	-4.37093	-3.61045	-2.53672
306	-1.99657	-3.94506	-3.74103	-2.00465
307	-1.36605	-2.84678	-3.83035	-1.43223
308	-1.72572	-2.66758	-4.28855	-1.05478
309	-2.36504	-4.10811	-5.76042	-0.985218
310	-3.7249	-4.45936	-8.24698	-2.20947
311	-3.21116	-4.25922	-9.17079	-1.62875
312	-2.54262	-3.64867	-9.283	-0.951
313	-2.29459	-3.75832	-9.03538	-1.37621
314	-3.3125	-3.86197	-10.1719	-1.18849
315	-4.23831	-4.06323	-11.4594	-2.71736
316	-3.68494	-3.12675	-8.29497	-1.73213
317	-2.6523	-2.64266	-7.18096	-0.373501
318	-1.62898	-2.0337	-5.19794	-0.63581
319	-1.33729	-1.90867	-6.48347	-0.976421
320	-2.62468	-3.54055	-6.8085	-1.94485
321	-2.17333	-3.5723	-6.07776	-1.24647
322	-1.55255	-2.70175	-5.07444	-0.597042
323	-1.25296	-2.54691	-5.5236	-1.10321
324	-1.58982	-3.67317	-6.48057	-0.804532
325	-3.21795	-4.08478	-8.99917	-2.98233
326	-2.75721	-4.81013	-10.7998	-1.64714
327	-2.00502	-4.62288	-10.469	-1.25374
328	-1.56112	-4.05399	-11.8119	-1.40687
329	-2.85446	-5.01114	-11.1745	-1.42469
330	-4.72138	-5.62813	-12.9152	-1.68208
331	-3.69097	-6.07357	-11.3345	-1.75099
332	-2.99863	-4.6871	-9.00644	-1.16336
333	-1.97073	-2.39497	-8.4847	0.135601
334	-2.09509	-2.26174	-7.89733	-0.729478
335	-2.79427	-2.30288	-8.05333	-1.20669
336	-2.66897	-2.5856	-7.74842	-1.54425
337	-1.84249	-1.2807	-7.1096	-0.425469
338	-1.34615	-1.33675	-5.7825	0.209375
339	-1.40498	-0.44452	-7.30798	-0.932
340	-2.83969	-1.32479	-8.2564	-1.65095
341	-3.00678	-1.15711	-10.6514	-1.52915
342	-2.32769	-1.4992	-10.1765	-1.32858
343	-2.6631	-2.04874	-10.8252	-0.911
344	-3.39738	-2.72014	-13.3487	-0.970226
345	-5.0678	-2.91783	-14.4721	-1.87145
346	-5.08702	-1.41045	-15.98	-1.84635
347	-4.54424	-1.92158	-15.1433	-0.340875
348	-4.07537	-1.98807	-13.8247	0.109115
349	-3.86014	-1.50644	-14.0367	-0.824
350	-4.84951	-1.61716	-13.8704	-1.34793
351	-4.8951	-1.63282	-12.1964	-2.28154
352	-3.4057	-1.26119	-8.7836	-1.54263
353	-1.9326	-0.549514	-8.55337	-0.802084
354	-2.39426	-0.860228	-7.78954	-0.66999
355	-3.13239	-1.59071	-7.2662	-2.19539
356	-3.6911	-3.2743	-8.50612	-2.25777
357	-3.24498	-3.99124	-8.68593	-1.75721
358	-2.50956	-4.69253	-10.7387	-1.17337
359	-3.68599	-4.27865	-12.0368	-1.77756
360	-5.34327	-5.27	-12.2727	-2.53369
361	-6.42251	-6.41364	-13.4678	-2.74423
362	-5.83809	-7.35807	-14.4855	-1.95568
363	-4.81955	-7.74953	-14.489	-0.974111
364	-5.18517	-7.77464	-13.1644	-0.91715
365	-5.80716	-7.30242	-13.1026	-1.55965
366	-6.20292	-6.98843	-10.8821	-2.12317
367	-5.09974	-6.75034	-8.99178	-1.66872
368	-3.65475	-7.24074	-7.79113	-0.742296
369	-3.51105	-6.40889	-6.12273	-0.871
370	-3.41408	-5.94054	-6.95362	-1.41662
371	-3.60343	-7.02156	-6.11195	-1.85249
372	-2.88472	-6.50909	-5.41777	-1.47775
373	-2.69349	-6.98941	-6.67186	-1.65755
374	-2.82057	-6.70065	-7.70212	-1.2908
375	-4.15087	-7.55351	-9.21049	-1.8011
376	-5.60403	-7.83516	-9.49927	-2.34979
377	-5.33991	-6.62316	-10.2512	-1.60223
378	-5.30241	-5.63085	-9.87039	-0.897
379	-5.62934	-6.57962	-11.1744	-1.26355
380	-6.01858	-7.82362	-11.9437	-1.82552
381	-6.67564	-7.85433	-11.4076	-2.86199
382	-5.73642	-6.4665	-11.2023	-1.83134
383	-4.18473	-6.0145	-9.83459	-1.05327
384	-3.44541	-6.39307	-8.36914	-1.20948
385	-3.06665	-7.137	-7.84311	-1.6899
386	-4.7692	-7.05935	-8.61707	-2.35725
387	-3.74074	-6.38436	-6.40317	-2.01324
388	-2.53175	-5.64106	-5.87641	-1.08992
389	-2.59545	-5.93382	-4.83264	-1.08784
390	-3.01602	-5.9722	-5.3189	-1.65424
391	-4.74839	-5.55819	-8.64671	-3.01563
392	-4.66833	-4.66501	-9.40072	-1.73303
393	-4.44008	-5.20503	-10.1787	-1.7206
394	-4.4216	-5.41612	-10.7904	-1.20542
395	-5.76091	-4.8151	-10.9932	-1.54397
396	-7.45518	-5.07072	-13.2195	-1.96738
397	-6.42596	-5.46399	-10.8708	-0.671407
398	-5.6437	-5.45271	-12.2276	-0.699731
399	-5.75734	-4.83857	-9.48507	-0.896
400	-6.01736	-2.92808	-9.30154	-1.34017
401	-6.97657	-2.94324	-6.65248	-1.39007
402	-5.52621	-2.71283	-5.6582	-1.30167
403	-4.11665	-2.87432	-4.08888	-0.110886
404	-3.27677	-2.14391	-2.15852	-0.0315792
405	-3.39766	-2.62696	-1.74365	0.166188
406	-4.77877	-3.00955	-3.46728	-1.92354
407	-4.3978	-2.83132	-2.80149	-1.54386
408	-3.78609	-2.70005	-2.54899	-0.591259
409	-4.4049	-3.85206	-3.56711	-0.757997
410	-5.0868	-4.44752	-4.46362	-1.01087
411	-6.8288	-5.17185	-4.68909	-2.18806
412	-6.70678	-4.31757	-4.90302	-1.78852
413	-6.19343	-4.18432	-5.00889	-0.801
414	-5.76283	-4.43557	-5.51316	-0.368813
415	-6.28082	-4.58268	-4.60604	-0.648367
416	-7.25445	-5.42	-5.10676	-1.8871
417	-6.78539	-4.5986	-3.7786	-1.35715
418	-5.84232	-4.06284	-2.83459	-0.546158
419	-5.33311	-5.03784	-0.976263	-0.446145
420	-5.38547	-5.6399	-1.14163	-0.485731
421	-6.82872	-5.47385	-0.863358	-1.79357
422	-6.51312	-4.5897	-2.45717	-1.10831
423	-5.24664	-5.1754	-0.268374	-0.548254
424	-4.3482	-6.43495	-3.55447	0.222454
425	-5.22513	-7.36142	-4.64121	-0.0353786
426	-6.91016	-7.1782	-9.23091	-1.19317
427	-7.55337	-7.88097	-9.75204	-1.99232
428	-7.06172	-8.11796	-10.6317	-0.495204
429	-6.8309	-7.34356	-13.0584	-0.0255547
430	-7.27201	-6.59119	-13.3041	0.0470712
431	-8.26815	-7.45467	-14.6566	-1.07542
432	-8.17659	-6.85721	-13.1136	-1.07861
433	-6.92356	-5.47961	-11.8066	-0.332014
434	-5.31618	-5.43973	-10.5879	0.65213
435	-5.26538	-5.77814	-9.47198	-0.413715
436	-5.88657	-5.98633	-7.24412	-0.864
437	-5.37553	-5.35	-6.26638	-0.988891
438	-4.09625	-4.92446	-6.87621	-0.815
439	-3.0913	-5.20698	-6.27142	0.186303
440	-2.7981	-5.66583	-6.95501	-0.307634
441	-3.95242	-8.15063	-8.64295	-1.29444
442	-5.56744	-9.08299	-9.93951	-1.74458
443	-5.61319	-9.05177	-10.3597	-0.755839
444	-4.55578	-8.82367	-11.5593	-0.043509
445	-5.01727	-9.22958	-12.7084	-0.268202
446	-5.97768	-10.9772	-13.2082	-1.316
447	-7.0937	-12.004	-14.3852	-1.33523
448	-6.40263	-11.4744	-11.8113	-0.875
449	-5.67451	-9.98322	-11.3603	-0.349177
450	-5.57639	-9.7298	-11.9463	-0.494523
451	-6.06171	-9.84552	-10.1751	-0.941
452	-5.97611	-9.62295	-10.6548	-1.73667
453	-4.78487	-8.30452	-8.33292	-1.38063
454	-3.38534	-6.68901	-7.76805	-0.468118
455	-3.85531	-7.224	-7.29289	-0.643397
456	-4.94223	-7.66668	-8.37985	-1.76176
457	-5.91025	-7.9908	-9.90515	-2.3118
458	-5.201	-7.72391	-9.0188	-1.35051
459	-4.42662	-7.46697	-10.0909	-0.77
460	-5.41542	-7.51782	-10.7209	-1.05439
461	-6.48493	-9.06926	-13.1331	-1.59987
462	-7.85456	-9.59981	-13.015	-2.32357
463	-7.13094	-10.4992	-13.0079	-1.71125
464	-6.09879	-10.4161	-10.7141	-0.0687107
465	-5.75342	-9.77628	-12.186	-0.879
466	-5.94097	-9.42354	-9.8539	-1.35126
467	-6.43819	-8.98843	-10.0979	-1.92892
468	-4.9077	-9.80466	-7.75122	-1.98205
469	-3.47359	-10.1728	-5.25563	-1.14087
470	-2.6203	-9.19534	-5.0416	-1.71004
471	-3.57958	-8.30865	-3.83448	-1.65801
472	-5.07128	-8.65404	-3.20935	-3.45455
473	-4.14414	-9.4168	-2.59983	-2.06148
474	-3.12951	-10.7055	-1.70192	-1.38634
475	-3.50558	-11.5891	-3.78373	-1.6155
476	-3.86547	-12.5886	-4.55156	-1.76067
477	-5.68004	-13.566	-6.57758	-2.611
478	-5.3739	-13.338	-6.83689	-2.05753
479	-4.36058	-13.0448	-8.83091	-1.29828
480	-4.89763	-13.1829	-7.54605	-2.32629
481	-5.24684	-13.0283	-6.70163	-2.56606
482	-5.87349	-13.0966	-6.92131	-3.40337
483	-4.50321	-12.8518	-5.09824	-2.78378
484	-3.22535	-13.4908	-2.75668	-2.47507
485	-2.17712	-12.2581	-1.7373	-2.59034
486	-2.34006	-11.4687	-2.45144	-2.88281
487	-3.48241	-11.4616	-3.33034	-4.45732
488	-2.66313	-10.583	-3.3426	-3.64309
489	-2.06848	-11.0648	-1.87341	-2.90983
490	-2.36564	-11.7532	-3.76989	-3.30915
491	-3.19789	-11.7082	-4.39951	-3.89586

## Sheet: Fig 3B
	b-wave maximum amplitude (μV)
WT	109.045	100.953	147.105	122.142	175.697	128.208
untreated	5.28887	5.86977	3.38364	8.39348	8.12699	2.61839	5.46319	6.3574
1M+1M	81.947	75.5089	93.6779	68.9557	56.7029	71.0527	56.2781	72.3278	88.5269	56.6276
1M+4M	67.3254	79.4215	80.9341	50.3711	47.2822	57.7553	49.3448

## Sheet: Fig 4A
	Amplitude (μV)
Time (ms)	3M+4M	3M+1M	WT	untreated
0	0	0	0	0
1	-2.54827	-2.19831	1.38108	-0.206
2	-2.77111	-2.97355	0.39509	-0.263
3	-1.55047	-4.28336	-0.601502	-0.916
4	-1.70694	-2.93647	-0.572968	-0.56
5	-1.2398	0.63024	1.54906	-0.0106
6	-0.913442	-0.57266	0.244606	0.632
7	-0.116735	-0.86046	-1.55511	1.06
8	-1.12505	0.14261	-4.89204	1.99
9	-0.971598	-3.76274	-7.63156	1.56
10	-2.09991	-7.35276	-8.6746	1.05
11	-3.40517	-5.90765	-13.3263	0.896
12	-4.66154	-7.99739	-19.2491	0.209
13	-4.13824	-6.3937	-22.8669	0.821
14	-4.21314	-4.59041	-23.0473	1.27
15	-4.09248	-4.93439	-23.039	1.93
16	-5.07498	-5.73386	-24.7204	1.36
17	-5.45754	-8.17848	-22.9736	0.298
18	-5.12598	-8.36351	-19.2947	0.514
19	-3.68521	-7.54665	-19.123	1.11
20	-2.53394	-5.55046	-16.1453	1.67
21	-2.60464	-3.53151	-13.1571	1.56
22	-2.75526	-1.14908	-11.5122	1.03
23	-1.79499	1.3833	-6.64697	1.02
24	0.0805066	2.15539	2.59261	1.95
25	2.67085	4.8192	15.1575	1.17
26	5.39814	6.1704	30.4146	0.498
27	8.26684	8.72063	45.5667	-0.803
28	12.7722	20.5102	60.4936	-0.579
29	17.7736	29.4003	69.1377	0.00441
30	23.4617	37.2093	70.957	0.732
31	27.6408	43.8232	70.993	0.334
32	30.8928	47.5174	65.5649	-0.436
33	34.419	45.3357	61.0166	0.0375
34	34.4594	43.3763	55.3293	1.16
35	31.9769	40.2793	44.2305	1.59
36	29.1974	36.1226	39.3294	0.347
37	26.2162	33.8049	30.5206	-0.562
38	24.2344	34.2883	27.7895	0.397
39	22.9386	31.3004	31.8619	1.31
40	20.1825	29.7564	41.1618	1.61
41	18.009	26.2524	55.93	1.19
42	15.227	21.934	72.7442	0.403
43	13.9052	20.3175	88.9599	0.424
44	14.1063	21.8819	98.3774	1.8
45	14.7102	28.0141	103.488	0.899
46	18.4773	35.8638	102.857	1.26
47	22.5904	44.4922	96.7872	0.681
48	28.4451	54.0059	85.4784	0.6
49	34.4507	64.1563	74.5576	0.729
50	39.168	65.8081	65.1208	1.07
51	44.3582	66.5904	54.9265	0.997
52	47.0894	65.9431	45.9017	0.705
53	47.6928	63.8679	39.8267	1.26
54	47.4491	61.9559	36.6617	1.14
55	46.1813	61.3144	29.2463	1.98
56	42.2418	55.6845	27.1858	1.66
57	38.3398	50.0073	25.1686	0.744
58	36.119	45.6259	26.9264	1.1
59	33.8319	37.7171	30.533	1.74
60	31.4426	31.6162	35.4042	1.77
61	27.5405	30.7764	40.4795	1.98
62	22.6249	27.2531	47.4738	1.35
63	18.8357	27.4112	53.5451	1.38
64	16.3262	27.6418	60.3169	1.93
65	14.6347	27.7864	64.1814	2.31
66	13.3765	27.2342	61.7133	2.3
67	12.1041	24.5643	59.8731	2
68	12.1046	25.4662	55.6583	1.88
69	13.8133	29.3795	48.8717	2.04
70	15.0976	34.4738	42.552	2.28
71	18.1103	39.2694	37.8414	2.32
72	21.017	43.2792	32.6719	1.3
73	24.9855	45.4947	27.7437	1.76
74	29.1149	44.6467	26.1711	2.43
75	31.9348	43.3523	22.809	2.54
76	32.5681	37.6519	19.0536	2.02
77	31.4891	31.9501	18.6582	2.2
78	29.2524	33.3699	15.0491	1.33
79	27.6467	31.0472	11.285	2.68
80	25.3653	29.6163	10.3939	2.68
81	24.2647	27.154	9.99764	2.34
82	20.9431	24.5943	7.04	1.98
83	18.5576	18.4188	5.89623	0.884
84	17.168	14.406	8.03307	1.35
85	14.8912	11.967	7.29308	2.23
86	12.7951	9.7252	7.55219	2.33
87	9.98926	9.86338	6.78982	1.43
88	9.53049	11.8377	5.53834	0.615
89	9.90584	10.5645	4.93202	0.413
90	9.36765	11.8173	5.80874	1.37
91	8.06955	9.90061	3.72593	2.16
92	7.60044	6.21022	1.52705	2.1
93	7.85291	3.86033	0.744176	0.589
94	7.06003	2.95782	-0.965936	1.28
95	6.73868	4.85151	-0.577332	2.22
96	6.3317	6.63194	-1.79993	2.25
97	4.99978	6.90867	-2.85053	0.957
98	5.07744	6.95684	-2.81157	1.04
99	5.87118	8.61163	-3.46349	1.72
100	5.93037	3.82348	-3.43373	1.56
101	5.31795	1.52802	-0.664357	1.52
102	5.0554	0.31351	-2.24757	1.44
103	5.2879	-1.09206	-3.70819	0.58
104	6.01296	-0.59456	-3.4511	0.822
105	6.17543	3.15445	-3.20479	1.34
106	4.73286	2.11802	-5.03945	0.839
107	4.00844	0.77555	-5.4896	0.809
108	4.23889	0.47391	-8.12218	0.469
109	3.87462	-2.82315	-10.7801	1.62
110	4.04118	-5.01062	-9.58634	1.92
111	2.82978	-2.43823	-10.6129	2.45
112	1.39091	-2.29343	-14.5443	0.968
113	0.473052	-1.35867	-15.0008	1.61
114	1.13393	1.54184	-14.5939	1.96
115	0.693649	2.3838	-13.8496	2.33
116	-0.511	0.77908	-14.6009	1.89
117	-1.40843	-3.05198	-13.4242	1.29
118	-2.44207	-6.63353	-12.6712	0.906
119	-2.75569	-7.07855	-8.6498	0.857
120	-2.82722	-6.35699	-8.31209	0.902
121	-3.49175	-5.13291	-8.4689	1.58
122	-4.36437	-3.78261	-8.65065	0.272
123	-5.30994	-3.5839	-9.40688	0.328
124	-4.87635	-5.32254	-8.81789	1.02
125	-4.98158	-4.47447	-8.56821	0.562
126	-5.05396	-7.16897	-11.6896	1.67
127	-4.75472	-9.81128	-10.9756	1.98
128	-5.97659	-6.51041	-12.1903	1.33
129	-5.15998	-5.67948	-12.1228	0.676
130	-5.10214	-3.7786	-12.4	1.52
131	-6.01546	-2.89492	-13.5053	1.85
132	-6.35457	-1.5299	-13.6498	1.54
133	-7.80434	-6.2285	-14.2308	0.419
134	-7.1035	-7.56447	-13.9878	1.07
135	-7.02278	-7.99327	-12.0048	1.22
136	-7.40137	-9.10465	-11.033	1.35
137	-8.54669	-7.24216	-12.1864	0.871
138	-9.65748	-4.94987	-11.6756	-0.137
139	-8.63637	-5.49236	-9.89938	0.208
140	-7.374	-3.81021	-11.0688	0.36
141	-7.35517	-4.84779	-9.81812	1.3
142	-7.98451	-6.97103	-10.3526	1.04
143	-9.32806	-10.0198	-14.4759	0.323
144	-8.99067	-9.59439	-13.2791	1.11
145	-8.21184	-7.3996	-12.1362	1.02
146	-9.21821	-5.19279	-9.51486	0.872
147	-9.71503	-4.23466	-8.11954	0.643
148	-10.048	-4.13507	-9.13146	0.575
149	-10.4324	-2.48467	-7.63668	0.939
150	-10.3357	-6.50946	-5.29912	1.45
151	-10.1936	-8.39205	-4.88577	1.72
152	-10.7632	-8.30015	-8.15572	1.6
153	-11.5442	-9.83715	-9.54894	0.238
154	-10.9681	-7.96384	-6.41886	0.575
155	-10.647	-3.73688	-7.98257	0.385
156	-10.8418	-3.71436	-10.2752	1.38
157	-11.6312	-4.24503	-12.8099	1.43
158	-12.6949	-5.0801	-14.1465	0.539
159	-12.6671	-8.30768	-14.9196	0.907
160	-11.6176	-9.81484	-16.0245	1.57
161	-11.231	-6.57109	-17.4544	2.7
162	-11.246	-6.01776	-17.5338	1.82
163	-12.533	-4.09466	-17.1744	1.68
164	-12.7995	-1.56734	-16.8555	0.911
165	-13.5079	-0.48274	-16.5829	1.54
166	-12.5311	-1.18501	-14.6434	2.06
167	-11.9409	-4.83642	-13.5893	2.15
168	-12.7232	-8.06567	-12.6129	1.06
169	-12.9298	-8.68531	-9.97885	0.237
170	-12.8813	-7.1126	-8.01312	0.895
171	-13.1129	-5.69693	-9.03271	1.48
172	-13.795	-3.37769	-7.47678	1.28
173	-14.0873	-3.24625	-5.06569	0.815
174	-14.0103	-4.49885	-7.06601	0.388
175	-13.4225	-3.86546	-6.71057	0.779
176	-13.4449	-6.40529	-5.56314	1.25
177	-13.5229	-8.5594	-4.8792	1.27
178	-14.2669	-4.74467	-9.74385	-0.00974
179	-14.6595	-4.3281	-6.51411	0.0506
180	-14.2276	-2.01821	-6.67072	0.614
181	-13.0081	0.19564	-8.71611	1.59
182	-12.5929	1.75293	-8.59937	1.14
183	-13.477	-2.12238	-7.13899	0.929
184	-13.2917	-4.63132	-10.5476	0.11
185	-12.7741	-5.37786	-11.9469	0.616
186	-13.2772	-6.28651	-11.3043	0.612
187	-13.543	-4.54037	-9.56561	0.913
188	-13.2927	-1.69437	-11.613	0.433
189	-12.826	-2.38472	-12.4356	0.417
190	-11.3578	-0.13772	-12.6185	0.564
191	-10.6398	-1.09995	-12.6658	1.23
192	-11.6171	-2.8549	-13.0342	1.11
193	-12.3965	-4.83794	-16.2596	0.796
194	-13.351	-5.21183	-18.1669	0.171
195	-12.614	-3.00286	-18.6107	0.329
196	-11.2272	0.06338	-17.3464	1.23
197	-11.1844	1.21767	-18.9991	1.79
198	-11.5311	1.2117	-17.8904	0.796
199	-11.7349	1.45475	-15.9805	-0.49
200	-11.9673	-2.42931	-14.6752	0.00525
201	-11.9955	-3.41853	-12.7323	1.01
202	-11.5832	-2.82036	-13.4912	1.48
203	-11.0982	-3.51062	-12.5335	0.476
204	-11.4608	-2.86513	-12.0668	-0.709
205	-11.1048	2.05022	-11.3875	0.151
206	-10.7923	1.59355	-11.9135	0.876
207	-10.137	0.93053	-12.4518	1.73
208	-9.59141	1.1448	-11.8952	-0.215
209	-11.0325	-2.77708	-16.4859	-0.768
210	-10.6307	-4.10903	-15.4821	-0.516
211	-10.9211	-0.84231	-15.6428	0.358
212	-11.42	-0.63977	-16.5489	0.213
213	-11.8478	1.8706	-17.8096	-0.683
214	-12.2295	2.93031	-17.6075	-1.59
215	-11.186	3.65393	-17.6056	-1.85
216	-11.139	3.13199	-16.3423	-1.33
217	-11.5056	-0.4351	-15.7549	-1.27
218	-11.4405	-2.81094	-14.6126	-1.07
219	-11.1988	-4.14487	-15.0379	-1.93
220	-11.6699	-2.48138	-12.9385	-2.17
221	-10.9898	-1.07453	-12.4715	-1.68
222	-10.353	1.47768	-12.1726	-1.85
223	-10.032	2.33709	-11.1166	-2.47
224	-9.99645	0.30853	-13.5715	-2.95
225	-9.18921	1.21203	-13.4664	-2.62
226	-8.64942	-1.25347	-13.7324	-1.66
227	-9.45426	-4.07145	-13.7961	-1.72
228	-9.35261	-0.80922	-15.0137	-1.68
229	-9.34502	-0.19774	-17.4861	-2.6
230	-8.18934	2.41371	-14.5248	-3.09
231	-8.00687	4.57475	-15.69	-2.5
232	-7.73175	6.2006	-13.2843	-2.48
233	-7.96128	2.54298	-10.7999	-2.94
234	-8.96059	-0.40245	-11.1603	-3.42
235	-8.06751	-1.23237	-12.1367	-3.36
236	-7.99476	-2.71037	-8.88323	-3.15
237	-7.68034	-0.09048	-10.636	-2.56
238	-7.99492	2.3172	-9.57263	-2.03
239	-8.65661	1.61274	-10.5052	-3.6
240	-7.28245	3.63098	-12.0819	-3.68
241	-6.38538	2.78952	-12.2816	-3.1
242	-5.92993	1.5766	-11.6954	-2.07
243	-5.52155	-0.21712	-13.079	-2.82
244	-6.15557	-1.76274	-14.1976	-3.6
245	-5.44794	1.3005	-13.3398	-3.74
246	-5.1662	4.44877	-15.946	-3.47
247	-5.37685	5.59268	-13.9308	-2.92
248	-5.66979	5.66961	-14.0168	-2.3
249	-5.61945	5.99214	-14.216	-3.22
250	-5.55926	2.01794	-12.557	-3.8
251	-5.7252	1.34514	-11.4568	-2.77
252	-6.38478	2.31425	-9.33101	-1.88
253	-6.68205	1.49004	-8.48655	-2.84
254	-6.13355	2.3785	-8.61533	-3.75
255	-5.89192	6.14108	-9.00577	-3.73
256	-3.95094	5.90214	-6.37684	-3.36
257	-4.30163	5.42799	-8.67265	-2.46
258	-4.29896	5.59608	-11.0892	-2.16
259	-3.88077	1.69241	-12.9375	-3.26
260	-3.86458	-0.60413	-12.6972	-3.54
261	-2.96863	2.51324	-12.4528	-3.2
262	-2.63285	2.64133	-12.0603	-2.37
263	-2.69556	5.26048	-12.8667	-2.87
264	-3.66774	6.94913	-11.5036	-3.94
265	-3.06166	6.91423	-9.82829	-3.59
266	-1.75606	6.84286	-12.277	-2.99
267	-1.7193	3.72556	-9.85886	-2.79
268	-2.15965	1.56548	-8.62756	-2.52
269	-2.35975	0.80732	-4.6654	-2.56
270	-2.23618	2.33981	-7.98362	-2.95
271	-1.70371	3.7629	-8.0246	-2.12
272	-1.67139	7.0108	-5.82212	-1.65
273	-2.58748	8.44335	-7.02365	-2.62
274	-3.33158	5.83244	-6.76077	-2.53
275	-3.29202	6.59627	-8.50395	-2.37
276	-2.08561	3.174	-9.0545	-1.54
277	-1.37165	1.31751	-9.21756	-1.52
278	-1.16454	5.27096	-11.0754	-1.36
279	-2.52186	5.51925	-8.78123	-2.63
280	-3.92562	7.23574	-11.7113	-2.66
281	-3.61675	9.14363	-11.0148	-2.4
282	-1.28584	11.4853	-10.6091	-2.12
283	-1.25872	7.69484	-10.6499	-2.04
284	-2.23609	4.36576	-8.94377	-1.87
285	-2.62284	2.98864	-10.5105	-1.87
286	-2.57449	2.03147	-7.09908	-1.91
287	-2.1856	3.89215	-5.80937	-1.09
288	-2.60225	7.13231	-6.33215	-0.535
289	-3.27572	6.75277	-8.11796	-0.945
290	-2.82264	7.96624	-6.15042	-1.67
291	-1.68845	7.2377	-6.07204	-1.19
292	-1.83978	6.20952	-9.14004	-0.913
293	-2.01863	4.20124	-7.02039	-0.252
294	-2.22387	3.50709	-5.2984	-0.351
295	-2.75237	5.74778	-9.15412	-2.16
296	-2.88901	9.03882	-12.2048	-1.98
297	-2.21658	10.9478	-10.0753	-0.753
298	-2.03069	11.9533	-10.0905	-0.22
299	-2.6212	13.262	-11.3755	-1.6
300	-3.45047	7.70022	-9.79085	-2.48
301	-3.50962	6.4351	-8.44582	-2.27
302	-3.12445	7.50222	-6.22418	-1.2
303	-4.14481	6.25647	-3.74416	-0.929
304	-4.40764	7.2983	-3.37334	-1.38
305	-3.74409	10.8646	-4.2407	-2.27
306	-2.92345	10.9894	-1.92868	-1.87
307	-2.7337	11.4422	-1.53707	-1.44
308	-4.51897	11.8913	-3.26815	-0.0318
309	-5.1157	8.66472	-3.9186	-1.42
310	-5.28744	5.73241	-7.03498	-1.9
311	-3.66889	9.30903	-8.28594	-1.28
312	-3.75448	9.64003	-8.55316	-0.848
313	-4.14656	12.2241	-7.99142	-1.44
314	-4.53565	13.764	-9.18683	-1.34
315	-5.12655	13.0813	-8.86643	-2.19
316	-4.89806	12.5515	-9.05607	-1.68
317	-5.34172	9.78521	-8.9151	-1.05
318	-5.64518	7.89938	-9.17902	-0.797
319	-6.02656	7.79434	-6.44229	-1.52
320	-5.99129	8.5386	-7.26254	-1.33
321	-5.83637	10.1049	-6.98738	-1.21
322	-5.44188	12.758	-4.88506	-0.537
323	-4.40945	14.179	-5.80503	-0.913
324	-5.25288	11.6989	-8.62002	-1.19
325	-6.71959	11.1558	-9.32152	-2.24
326	-7.03118	8.61686	-8.6768	-1.98
327	-7.36069	6.49843	-11.45	-1.63
328	-7.71768	10.7063	-11.5587	-1.09
329	-8.17058	11.3082	-13.8668	-0.918
330	-8.53172	12.1785	-14.4007	-1.88
331	-8.46299	13.5663	-13.2713	-1.59
332	-8.10127	15.7528	-11.699	-1.23
333	-8.11343	12.9237	-11.0241	-0.669
334	-8.81982	9.77374	-10.0028	-0.58
335	-9.95366	7.94301	-8.13878	-2.01
336	-9.97957	7.67791	-8.0499	-2.01
337	-9.55864	9.38227	-5.97896	-1.67
338	-8.60464	13.0838	-6.60568	-1.3
339	-8.20839	13.0771	-3.19888	-1.4
340	-9.3052	14.0147	-5.13416	-2.39
341	-9.3607	13.2842	-7.68487	-2.45
342	-8.96221	12.0102	-6.42038	-2.41
343	-9.0164	10.6678	-6.43772	-2.32
344	-8.7373	9.66699	-8.75549	-2.37
345	-8.95269	10.649	-11.5174	-2.92
346	-9.06686	13.7777	-11.67	-3.11
347	-8.64843	15.445	-11.9718	-2.08
348	-8.53144	16.5052	-7.9369	-1.39
349	-9.01937	17.1446	-6.8156	-2.68
350	-9.34957	12.099	-8.79771	-3.37
351	-9.40761	10.0166	-6.20434	-3.46
352	-8.93948	10.6513	-5.68624	-2.71
353	-8.98488	9.97039	-2.61244	-2.31
354	-9.41882	10.6683	-3.50267	-2.32
355	-10.9073	14.1548	-4.00215	-2.34
356	-9.78038	13.0981	-4.3647	-2.88
357	-8.90565	13.4351	-4.27695	-3.41
358	-7.97892	13.8377	-6.04938	-2.76
359	-9.0227	10.4984	-5.01804	-3.4
360	-9.83999	8.09562	-7.12553	-3.84
361	-10.0692	10.7047	-7.77111	-3.79
362	-10.4062	10.9639	-7.76361	-3.86
363	-10.1625	14.3135	-8.66557	-2.44
364	-10.4669	15.289	-7.89667	-2.2
365	-10.7007	14.8898	-7.56194	-2.83
366	-10.6318	14.5067	-7.14891	-2.65
367	-11.4097	11.1137	-5.067	-2.1
368	-11.2629	10.3307	-1.82616	-1.68
369	-11.53	9.92199	-1.92568	-2.33
370	-11.9183	11.605	-0.067717	-2.56
371	-11.9237	12.639	0.800081	-3.17
372	-11.2953	15.5561	0.159913	-1.84
373	-11.0835	16.6	0.495563	-2.98
374	-11.129	14.85	1.56402	-2.69
375	-11.4442	14.524	-1.42768	-2.67
376	-11.9854	11.3761	-2.99268	-3.24
377	-10.8245	9.20928	-1.37039	-2.94
378	-10.4713	13.3299	-2.04894	-2.59
379	-10.4995	13.2035	-2.60355	-2.41
380	-10.7339	14.516	-4.56573	-2.24
381	-10.4737	14.624	-5.55689	-3.05
382	-10.1018	16.8085	-4.47073	-2.7
383	-10.0082	13.9335	-2.58291	-2.66
384	-10.4687	11.2849	0.000719	-2.42
385	-10.597	10.085	-2.3345	-2.35
386	-10.5172	8.67127	-1.93814	-2.67
387	-10.4035	11.2554	-0.214166	-2.39
388	-10.1144	14.7571	0.778022	-1.51
389	-10.8034	15.0914	0.942547	-1.92
390	-10.7736	16.6	-0.402468	-2.24
391	-10.5476	14.705	-1.15217	-2.98
392	-9.39758	13.1693	-1.32201	-2.28
393	-9.00587	11.4407	-1.48419	-1.46
394	-9.46278	10.4033	-2.37825	-2
395	-10.2099	12.1225	-3.52665	-2.04
396	-10.7914	13.8328	-3.1634	-2.86
397	-8.82787	15.478	-2.25385	-1.92
398	-8.26017	16.7097	-2.63	-0.463
399	-8.07492	17.8527	-0.676349	-0.312
400	-8.69375	12.7624	0.104553	-1.6
401	-9.80318	10.3572	0.336681	-1.75
402	-9.81131	11.0656	2.39912	-0.951
403	-8.99747	10.2432	3.28053	-0.417
404	-9.20954	11.775	3.43974	0.306
405	-9.25673	16.0464	4.48795	-0.434
406	-9.59033	14.4494	2.60564	-1.41
407	-9.19452	14.3464	3.78638	-1.36
408	-8.18133	14.8434	6.68429	-0.837
409	-7.56516	12.0422	3.50648	-0.332
410	-7.38974	8.57176	2.34922	-0.7
411	-7.90237	11.1248	-0.126888	-1.38
412	-7.70403	10.9423	-0.694969	-1.48
413	-6.2299	14.4194	1.02797	-0.462
414	-6.03879	16.6	-0.561244	-0.201
415	-5.9027	16.6	0.326452	-0.189
416	-7.24585	14.9523	-1.2589	-1.43
417	-6.43861	11.9833	1.37699	-1.46
418	-6.29458	10.3898	3.26816	-0.0757
419	-5.49197	10.1265	6.53154	0.247
420	-4.66479	11.408	7.60783	0.0674
421	-5.24303	11.4894	6.24269	-1.08
422	-4.65335	14.5159	8.18082	-1.25
423	-4.31426	16.7	8.33931	-0.242
424	-4.61489	15.3519	6.04491	-0.235
425	-4.37981	14.796	5.33182	-0.263
426	-4.63411	11.699	2.43848	-1.68
427	-3.32544	9.46532	1.33331	-0.676
428	-3.09571	13.0729	1.27947	-0.183
429	-2.89751	13.735	1.71624	-0.0622
430	-3.50983	15.0953	2.22188	0.0635
431	-3.58959	15.857	0.348165	-0.229
432	-3.15706	17.6291	-0.240305	-0.443
433	-2.89927	14.6126	1.70393	0.636
434	-3.00811	12.8192	1.94786	0.882
435	-2.9403	12.0727	5.44543	1.15
436	-3.20944	10.642	5.44584	0.816
437	-2.66395	13.215	6.68438	0.676
438	-1.06699	16.5	5.28799	0.839
439	-0.196687	17.2196	4.91868	1.31
440	-0.999712	18.4724	5.8108	1.36
441	-2.13874	15.7181	2.65064	0.548
442	-2.54922	14.0617	1.60751	0.346
443	-1.88948	11.33	-0.768891	0.574
444	-0.950416	10.982	-0.433599	1.44
445	-1.25811	12.8455	-1.0221	0.567
446	-2.28892	14.2784	-1.80673	-0.138
447	-2.099	15.0787	-2.1644	0.0701
448	-2.45027	16.2657	-1.83188	0.977
449	-1.64111	18.055	-0.404321	1.91
450	-2.26311	12.5686	0.232941	1.23
451	-2.24274	10.7237	1.22614	0.894
452	-3.77602	10.6076	0.575631	0.39
453	-2.23188	11.2042	1.33092	0.621
454	-0.823118	13.5975	3.4541	1.49
455	-1.42767	16.9913	2.948	1.14
456	-2.04014	15.9913	2.85334	0.673
457	-2.60178	15.4907	2.69225	0.559
458	-1.96093	16.1688	1.24024	0.509
459	-1.48891	12.9031	1.44739	1.63
460	-1.06769	10.2262	3.60423	1.86
461	-1.95136	12.4913	2.19853	0.708
462	-1.91716	11.415	2.00002	0.43
463	-1.66137	14.5472	1.5736	0.706
464	-1.42066	17.0389	2.35453	1.63
465	-1.44451	17.3386	3.96073	1.22
466	-2.47881	16.8925	5.17106	0.141
467	-2.70181	12.8974	7.24249	-0.405
468	-2.16728	12.0317	9.39341	-0.387
469	-2.36433	11.9843	11.1989	0.446
470	-2.98273	13.498	12.5813	0.692
471	-2.45649	14.3071	15.2603	0.667
472	-2.33457	15.8689	13.0659	0.216
473	-1.62271	17.3803	14.0013	0.831
474	-0.472	15.9695	14.5837	0.758
475	-0.934685	16.0577	13.2517	1.39
476	-1.0224	12.3372	14.357	0.682
477	-1.24632	8.81497	12.7845	0.378
478	-1.94886	13.4864	11.0257	0.824
479	-1.0276	13.7853	11.3831	0.938
480	-1.0659	14.9531	11.3473	1.48
481	-1.29129	16.0336	11.8893	1.43
482	-2.7757	16.5059	11.1749	0.563
483	-2.61547	13.3907	12.6432	0.666
484	-2.22991	12.2121	12.5264	0.595
485	-2.6312	11.968	14.3257	1.02
486	-2.77045	16.782	13.8358	0.454
487	-2.90485	24.9773	12.4895	-0.557
488	-2.0718	31.932	13.1666	0.248
489	-2.1612	39.4759	12.8383	0.641
490	-1.93844	44.5065	12.0164	1.14
491	-2.60847	47.1414	11.4982	1.38

## Sheet: Fig 4B
	b-wave maximum amplitude (μV)
WT	109.045	100.953	147.105	122.142	175.697	128.208
untreated	4.25233	9.50919	2.58873	6.64112	3.11479	3.97257
3M+1M	74.9539	58.9992	65.0918	52.2794	62.7226	52.402
3M+4M	46.3859	53.1503	48.9462	30.8027	37.1054	27.6782

## Sheet: Fig 5A
	WT				untreated					1M injected
+1M	109.045	100.953	147.105		5.28887	5.86977	3.38364	2.61839		71.0527	56.2781	72.3278	51.1189
+4M	100.953	93.5	128.208		4.97262	6.14182	11.6245	6.3574		50.3711	47.2822	44.3134	47.4083
+7M	147.105	134.578	98.3814		6.36304	2.07662	8.45862	5.69333		44.5441	62.0856	27.2642	37.2992
+10M	122.142	99.45	109.385		5.16492	7.27231	4.85323	5.46319		39.0074	35.1069	35.3592	17.8705

## Sheet: Fig 5B
	WT				untreated					3M injected
+1M	100.953	93.5	128.208		3.11479	2.58873	3.97257	4.25233		32.9707	40.9909	22.1212	17.1347
+4M	147.105	134.578	98.3814		6.36304	2.07662	8.45862	9.50919		39.5363	66.0233	83.1902	36.7508
+7M	122.142	99.45	109.385		5.16492	7.27231	4.85323	6.38165		27.9164	39.4814	38.0961	22.7397

## Sheet: Fig 6A
		Rescue	No Rescue
≥20 µV	1M+1M	25	5
	5M+1M	10	20
≥40 µV	1M+1M	16	14
	5M+1M	0	30

[truncated: 7 more sheets: Fig 6B, SFig 2A, SFig 2B, SFig 2C, SFig 6A, SFig 6B, SFig 7B]
